# Supplementary material for: Catalytic Hydroconversion of Model Compounds over Ni/NiO@NC Nanoparticles
Source: Molecules. 2024 Feb 6;29(4):755. doi: 10.3390/molecules29040755 (PMC10892770; doi:10.3390/molecules29040755)
Supplement: Supplementary file 1 [file molecules-29-00755-s001.zip]

Archive with 1 entries (1 files):
- molecules-2830144-supplementary.pdf
